# Supplementary material for: RGAugury: a pipeline for genome-wide prediction of resistance gene analogs (RGAs) in plants
Source: BMC Genomics. 2016 Nov 2;17:852. doi: 10.1186/s12864-016-3197-x (PMC5093994; doi:10.1186/s12864-016-3197-x)
Supplement: Additional file 1: — Contents of the RGAdb database. (XLSX 31 kb) [file 12864_2016_3197_MOESM1_ESM.xlsx]

## Sheet: summary
Contents of RGAdb database
Species			NBS-encoding						RLP	RLK	TM-CC	Total
	NBS	CNL	TNL	CN	TN	NL	TX	OTHER
Oryza_sativa	254	813	0	108	2	772	3	0	8	755	12	2727
Areca catechu	133	239	273	42	183	334	247	42	3	822	4	2322
Arabidopsis thaliana	102	342	506	19	100	288	133	78	62	643	12	2285
Glycine max	176	270	282	8	68	278	114	35	10	893	8	2142
Populus trichocarpa	237	428	201	39	95	407	75	91	12	541	7	2133
Malus domestica	522	244	176	53	64	281	145	81	9	535	6	2116
Eucalyptus grandis	48	207	190	21	101	252	122	24	2	779	4	1750
Medicago truncatula	135	296	258	27	85	303	150	98	16	338	12	1718
Citrus sinensis	69	337	91	84	54	264	62	17	9	459	2	1448
Panicum virgatum	137	226	0	123	0	427	3	0	0	514	2	1432
Vitis vinifera	59	389	94	20	11	272	14	21	2	342	9	1233
Setaria italica	66	354	0	60	0	317	2	0	0	343	4	1146
Citrus clementina	26	320	54	32	26	148	18	9	7	422	3	1065
Arabidopsis lyrata	162	60	102	60	21	77	108	23	4	381	5	1003
Phaseolus vulgaris	114	176	85	18	15	126	30	17	0	360	6	947
Solanum tuberosum	344	98	48	107	74	142	54	3	58	12	2	942
Solanum lycopersicum	128	156	37	12	10	170	17	2	85	311	0	928
Brassica rapa	58	68	173	9	39	87	39	23	0	369	9	874
Zea mays	73	113	0	36	0	67	1	1	22	510	14	837
Prunus persica	42	108	114	8	16	118	22	17	0	286	1	732
Sorghum bicolor	29	134	0	27	0	159	2	3	0	329	6	689
Aegilops tauschii	53	267	0	44	0	290	1	0	2	0	0	657
Lactuca sativa	138	26	34	12	36	78	77	8	2	220	1	632
Linum usitatissimum	11	21	115	1	16	31	39	7	0	362	4	607
Ricinus communis	29	142	9	23	0	128	1	1	0	262	3	598
Cucumis hytivus	57	112	0	8	0	173	1	0	3	223	2	579
Brachypodium distachyon	136	172	0	29	0	116	2	0	0	91	0	546
Aquilegia coerulea	11	123	0	6	0	78	1	0	1	316	2	538
Vitis aestivalis	23	99	23	9	1	71	14	7	0	287	3	537
Gossypium arboreum	40	142	0	10	0	80	1	0	2	244	2	521
Capsella rubella	3	38	35	3	9	47	45	12	0	302	6	500
Hordeum vulgare	136	93	0	9	0	76	0	0	2	170	1	487
Triticum aestivum	192	51	0	20	0	110	0	0	0	105	0	478
Eutrema halophilum	8	31	50	2	8	28	39	5	1	283	5	460
Theobroma cacao	98	159	14	11	3	61	4	0	26	1	1	378
Oryza barthii	22	46	21	7	5	43	10	6	0	207	7	374
Triticum urartu	18	151	0	30	0	157	0	0	0	0	0	356
Pennisetum glaucum	3	18	17	0	1	30	4	2	0	254	5	334
Cucumis melo	30	15	24	5	3	24	6	5	35	172	0	319
Fragaria vesca	34	60	76	10	30	69	18	12	0	0	0	309
Arachis hypogaea	283	2	4	5	0	6	6	0	0	0	0	306
Physcomitrella patens	38	5	5	4	1	17	2	0	0	211	7	290
Helianthus annuus	226	3	3	5	12	8	1	2	0	1	0	261
Nicotiana tabacum	216	1	5	16	1	1	5	0	0	9	0	254
Corylus avellana	203	0	0	3	0	0	0	0	0	0	0	206
Oryza brachyantha	11	83	0	7	0	85	0	0	0	0	0	186
Malus floribunda	181	0	0	0	0	0	0	0	0	0	0	181
Solanum demissum	91	46	0	1	1	25	0	2	0	0	0	166
Musa acuminata	152	2	0	10	0	0	0	0	0	0	0	164
Cicer arietinum	44	42	28	1	2	21	7	17	0	0	0	162
Morus notabilis	23	45	14	13	4	38	7	8	0	0	0	152
Prunus avium	152	0	0	0	0	0	0	0	0	0	0	152
Selaginella moellendorffii	9	0	0	1	0	0	1	0	4	124	5	144
Brassica napus	99	0	0	4	4	4	7	0	10	10	0	138
Gossypium hirsutum	93	0	0	5	1	0	4	2	5	19	0	129
Picea glauca	19	0	0	9	8	24	21	4	1	36	0	122
Capsicum annuum	94	9	0	2	0	3	0	0	6	6	0	120
Cucumis sativus	9	28	17	2	6	28	14	8	4	0	0	116
Rosa hybrid cultivar	101	0	0	8	0	0	0	0	0	0	0	109
Ipomoea batatas	100	0	0	4	0	2	0	0	0	0	0	106
Artemisia annua	39	0	0	3	5	0	26	0	12	15	0	100
Brassica oleracea	49	0	0	2	7	1	8	0	15	8	1	91
Platanus acerifolia	84	0	0	5	0	0	0	0	0	0	0	89
Saccharum hybrid cultivar	42	1	0	4	0	3	0	0	10	17	0	77
Musa balbisiana	44	32	0	0	0	0	0	0	0	0	0	76
Solanum bulbocastanum	48	5	0	0	0	19	0	0	0	0	0	72
Helianthus paradoxus	72	0	0	0	0	0	0	0	0	0	0	72
Helianthus argophyllus	71	0	0	1	0	0	0	0	0	0	0	72
Helianthus tuberosus	70	0	0	0	0	0	0	0	0	0	0	70
Vicia faba	68	0	0	0	0	0	0	0	0	0	0	68
Dimocarpus longan	58	0	0	2	0	1	0	0	6	0	0	67
Picea sitchensis	14	6	3	4	5	4	15	0	0	16	0	67
Solanum melongena	56	0	0	5	1	0	4	0	0	0	0	66
Hevea brasiliensis	66	0	0	0	0	0	0	0	0	0	0	66
Triticum dicoccoides	3	8	0	0	0	54	0	0	0	0	0	65
Humulus lupulus	63	0	0	1	0	0	0	0	0	0	0	64
Helianthus deserticola	64	0	0	0	0	0	0	0	0	0	0	64
Gerbera hybrid	61	0	0	0	0	0	0	0	0	0	0	61
Prunus serrulata	61	0	0	0	0	0	0	0	0	0	0	61
Pyrus communis	57	0	0	2	0	0	0	0	0	0	0	59
Populus tremula	50	0	0	0	2	0	4	2	0	1	0	59
Pyrus pyrifolia	57	0	0	2	0	0	0	0	0	0	0	59
Populus tomentosa	50	0	3	0	4	0	0	0	0	0	0	57
Lotus japonicus	5	1	1	2	5	1	20	1	0	14	0	50
Medicago sativa	46	0	1	0	0	2	0	0	0	0	0	49
Gossypium barbadense	47	0	0	0	0	0	0	0	2	0	0	49
Eleusine coracana	49	0	0	0	0	0	0	0	0	0	0	49
Prunus cerasus	48	0	0	0	0	0	0	0	0	0	0	48
Malus prunifolia	48	0	0	0	0	0	0	0	0	0	0	48
Musa ABB Group	47	0	0	0	0	0	0	0	0	0	0	47
Juglans regia	45	0	0	0	0	0	0	0	0	0	0	45
Rubus glaucus	44	0	0	0	0	0	0	0	0	0	0	44
Lagenaria siceraria	43	0	0	0	0	0	0	0	0	0	0	43
Saccharum officinarum	29	2	0	0	0	6	0	0	0	3	0	40
Lactuca serriola	40	0	0	0	0	0	0	0	0	0	0	40
Rosa roxburghii	38	0	0	0	0	0	0	0	0	0	0	38
Citrus trifoliata	30	5	0	0	0	1	0	0	0	0	0	36
Pisum sativum	36	0	0	0	0	0	0	0	0	0	0	36
Pyrus sinkiangensis	36	0	0	0	0	0	0	0	0	0	0	36
Vitis amurensis	36	0	0	0	0	0	0	0	0	0	0	36
Pyrus bretschneideri	31	0	0	0	0	0	2	2	0	0	0	35
Vitis riparia	35	0	0	0	0	0	0	0	0	0	0	35
Phyllostachys nigra	33	0	0	0	0	0	0	0	0	0	0	33
Oryza rufipogon	13	0	0	0	0	16	0	0	4	0	0	33
Luffa aegyptiaca	32	0	0	1	0	0	0	0	0	0	0	33
Musa AAB Group	32	0	0	0	0	0	0	0	0	0	0	32
Piper nigrum	31	0	0	1	0	0	0	0	0	0	0	32
Musa textilis	32	0	0	0	0	0	0	0	0	0	0	32
Citrullus lanatus	31	0	0	0	0	0	0	0	0	0	0	31
Arachis cardenasii	30	0	0	0	0	0	0	0	0	0	0	30
Lens culinaris	29	0	0	0	0	0	0	1	0	0	0	30
Coffea arabica	27	0	0	2	0	0	0	0	0	0	0	29
Pinus taeda	1	0	4	0	6	3	10	0	1	3	0	28
Sesamum indicum	27	0	0	1	0	0	0	0	0	0	0	28
Mangifera indica	28	0	0	0	0	0	0	0	0	0	0	28
Pyrus hybrid cultivar	26	0	0	0	0	0	0	0	0	0	0	26
Fragaria ananassa	26	0	0	0	0	0	0	0	0	0	0	26
Avena strigosa	19	3	0	0	0	3	0	0	0	0	0	25
Allium sativum	25	0	0	0	0	0	0	0	0	0	0	25
Raphanus sativus	10	0	4	2	1	0	6	0	0	0	1	24
Vigna unguiculata	17	0	0	0	0	0	4	0	0	2	0	23
Vigna aconitifolia	23	0	0	0	0	0	0	0	0	0	0	23
Citrus reticulata	22	0	0	0	0	0	0	0	0	0	0	22
Citrus grandis	22	0	0	0	0	0	0	0	0	0	0	22
Nicotiana repanda	21	0	0	0	0	0	0	0	0	0	0	21
Citrus maxima	21	0	0	0	0	0	0	0	0	0	0	21
Raphanus raphanistrum	7	0	0	2	0	0	11	0	0	0	0	20
Coffea canephora	18	0	0	0	0	1	0	0	1	0	0	20
Lolium perenne	18	0	0	0	0	0	0	0	0	0	0	18
Curcuma aromatica	18	0	0	0	0	0	0	0	0	0	0	18
Gynura bicolor	18	0	0	0	0	0	0	0	0	0	0	18
Vitis labrusca	2	8	6	0	1	0	0	0	0	0	0	17
Arachis stenosperma	17	0	0	0	0	0	0	0	0	0	0	17
Capsella grandiflora	7	0	0	2	0	4	0	0	0	4	0	17
Hevea benthamiana	17	0	0	0	0	0	0	0	0	0	0	17
Festuca pratensis	9	0	0	2	0	3	0	0	0	3	0	17
Cynodon dactylon	14	0	0	2	0	0	0	0	0	0	0	16
Mentha longifolia	16	0	0	0	0	0	0	0	0	0	0	16
Musa schizocarpa	16	0	0	0	0	0	0	0	0	0	0	16
Malus baccata	15	0	0	0	0	0	0	0	0	0	0	15
Poa pratensis	4	0	0	0	4	1	4	0	0	2	0	15
Medicago ruthenica	15	0	0	0	0	0	0	0	0	0	0	15
Curcuma zedoaria	14	0	0	0	0	1	0	0	0	0	0	15
Piper colubrinum	14	0	0	0	0	0	0	0	0	0	0	14
Manihot esculenta	9	2	0	0	0	0	3	0	0	0	0	14
Zizania latifolia	14	0	0	0	0	0	0	0	0	0	0	14
Hydrangea macrophylla	14	0	0	0	0	0	0	0	0	0	0	14
Cichorium intybus	13	0	0	1	0	0	0	0	0	0	0	14
Prunus armeniaca	13	0	0	0	0	0	0	0	0	0	0	13
Saccharum arundinaceum	12	0	0	0	0	0	0	0	0	0	0	12
Cynodon magennisii	12	0	0	0	0	0	0	0	0	0	0	12
Ipomoea trifida	12	0	0	0	0	0	0	0	0	0	0	12
Solanum chacoense	0	0	0	0	0	12	0	0	0	0	0	12
Benincasa hispida	12	0	0	0	0	0	0	0	0	0	0	12
Pyrus ussuriensis	11	0	0	0	0	0	0	0	0	0	0	11
Solanum edinense	0	0	0	0	0	11	0	0	0	0	0	11
Phytophthora infestans	0	0	0	0	0	0	0	0	0	11	0	11
Arabidopsis arenosa	1	1	0	1	0	8	0	0	0	0	0	11
Solanum aculeatissimum	11	0	0	0	0	0	0	0	0	0	0	11
Triticum durum	0	2	0	0	0	9	0	0	0	0	0	11
Curcuma angustifolia	10	0	0	0	0	0	0	0	0	0	0	10
Solanum albicans	0	0	0	0	0	10	0	0	0	0	0	10
unknown	0	3	2	0	0	2	2	1	0	0	0	10
Piper ornatum	10	0	0	0	0	0	0	0	0	0	0	10
Solanum leptophyes	0	0	0	0	0	9	0	0	0	0	0	9
Pyrus betulifolia	9	0	0	0	0	0	0	0	0	0	0	9
Rosa multiflora	0	0	6	0	0	0	0	3	0	0	0	9
Avena sativa	5	0	0	0	0	4	0	0	0	0	0	9
Citrus aurantiifolia	9	0	0	0	0	0	0	0	0	0	0	9
Cucurbita moschata	9	0	0	0	0	0	0	0	0	0	0	9
Psilanthus wightianus	9	0	0	0	0	0	0	0	0	0	0	9
Saccharum sp	9	0	0	0	0	0	0	0	0	0	0	9
Beta vulgaris	1	1	0	0	0	5	0	0	1	0	0	8
Solanum fernandezianum	0	0	0	0	0	8	0	0	0	0	0	8
Phyllostachys edulis	4	2	0	0	0	2	0	0	0	0	0	8
Vitis rotundifolia	0	0	7	0	0	0	0	0	0	0	0	7
Aegilops ventricosa	7	0	0	0	0	0	0	0	0	0	0	7
Vitis quinquangularis	7	0	0	0	0	0	0	0	0	0	0	7
Vigna mungo	5	1	0	0	0	1	0	0	0	0	0	7
Musa banksii	6	0	0	0	0	0	0	0	0	0	0	6
Prunus sogdiana	6	0	0	0	0	0	0	0	0	0	0	6
Musa ornata	6	0	0	0	0	0	0	0	0	0	0	6
Oryza ridleyi	0	4	0	0	0	2	0	0	0	0	0	6
Oryza meyeriana	6	0	0	0	0	0	0	0	0	0	0	6
Vitis davidii	6	0	0	0	0	0	0	0	0	0	0	6
Solanum huancabambense	0	0	0	0	0	6	0	0	0	0	0	6
Nicotiana sylvestris	4	1	0	1	0	0	0	0	0	0	0	6
Capsicum chinense	0	6	0	0	0	0	0	0	0	0	0	6
Volvox carteri	0	0	0	0	0	0	0	0	1	3	1	5
Arachis simpsonii	5	0	0	0	0	0	0	0	0	0	0	5
Nicotiana undulata	4	0	0	1	0	0	0	0	0	0	0	5
Oryza officinalis	2	0	0	0	0	3	0	0	0	0	0	5
Prunus cerasifera	0	0	5	0	0	0	0	0	0	0	0	5
Gossypium raimondii	0	0	0	1	0	0	0	0	0	4	0	5
Vitis bryoniifolia	5	0	0	0	0	0	0	0	0	0	0	5
Medicago edgeworthii	5	0	0	0	0	0	0	0	0	0	0	5
Triticum turgidum	1	1	0	0	0	2	0	0	0	0	0	4
Musa AB Group	4	0	0	0	0	0	0	0	0	0	0	4
Camelina sativa	4	0	0	0	0	0	0	0	0	0	0	4
Capsicum chacoense	0	1	0	0	0	3	0	0	0	0	0	4
Elaeis guineensis	4	0	0	0	0	0	0	0	0	0	0	4
Avena insularis	4	0	0	0	0	0	0	0	0	0	0	4
Avena barbata	4	0	0	0	0	0	0	0	0	0	0	4
Triticum monococcum	0	2	0	0	0	2	0	0	0	0	0	4
Thinopyrum intermedium	2	1	0	1	0	0	0	0	0	0	0	4
Fragaria chiloensis	4	0	0	0	0	0	0	0	0	0	0	4
Ectocarpus siliculosus	0	0	0	0	0	0	0	0	0	2	1	3
Nicotiana glutinosa	1	0	1	1	0	0	0	0	0	0	0	3
Solanum ehrenbergii	0	0	0	0	0	3	0	0	0	0	0	3
Vitis bashanica	3	0	0	0	0	0	0	0	0	0	0	3
Cocos nucifera	2	1	0	0	0	0	0	0	0	0	0	3
Avena vaviloviana	3	0	0	0	0	0	0	0	0	0	0	3
Solanum venturii	0	3	0	0	0	0	0	0	0	0	0	3
Solanum phureja	3	0	0	0	0	0	0	0	0	0	0	3
Arachis duranensis	3	0	0	0	0	0	0	0	0	0	0	3
Vitis hybrid	0	1	0	0	0	2	0	0	0	0	0	3
Lens orientalis	3	0	0	0	0	0	0	0	0	0	0	3
Zingiber officinale	3	0	0	0	0	0	0	0	0	0	0	3
Vitis yeshanensis	3	0	0	0	0	0	0	0	0	0	0	3
Coccidioides posadasii	0	0	0	0	0	0	0	0	0	0	3	3
Solanum hjertingii	0	0	0	0	0	3	0	0	0	0	0	3
Psilanthus bengalensis	2	0	0	1	0	0	0	0	0	0	0	3
Coffea khasiana	3	0	0	0	0	0	0	0	0	0	0	3
Sphagneticola trilobata	3	0	0	0	0	0	0	0	0	0	0	3
Populus deltoides	0	0	1	0	1	0	1	0	0	0	0	3
Psilanthus travancorensis	3	0	0	0	0	0	0	0	0	0	0	3
Vigna vexillata	2	0	0	0	0	0	0	0	0	0	0	2
Solanum hougasii	0	0	0	0	0	2	0	0	0	0	0	2
Solanum torvum	0	0	0	0	0	0	0	0	2	0	0	2
Caragana korshinskii	1	0	0	0	0	0	1	0	0	0	0	2
Avena canariensis	2	0	0	0	0	0	0	0	0	0	0	2
Avena damascena	2	0	0	0	0	0	0	0	0	0	0	2
Solanum sp	0	2	0	0	0	0	0	0	0	0	0	2
Aegilops peregrina	0	0	0	0	0	2	0	0	0	0	0	2
Artemisia tridentata	2	0	0	0	0	0	0	0	0	0	0	2
Avena wiestii	2	0	0	0	0	0	0	0	0	0	0	2
Prunus dulcis	0	0	0	0	0	0	2	0	0	0	0	2
Daucus carota	0	0	0	0	0	2	0	0	0	0	0	2
Nicotiana benthamiana	0	0	0	0	0	0	0	0	0	2	0	2
Solanum stoloniferum	0	0	0	0	0	2	0	0	0	0	0	2
Brassica nigra	2	0	0	0	0	0	0	0	0	0	0	2
Carica papaya	2	0	0	0	0	0	0	0	0	0	0	2
Lactuca saligna	2	0	0	0	0	0	0	0	0	0	0	2
Oryza meridionalis	0	0	0	0	0	2	0	0	0	0	0	2
Oryza longistaminata	0	0	0	0	0	0	0	0	0	2	0	2
Oryza minuta	0	0	0	0	0	2	0	0	0	0	0	2
Pinus radiata	2	0	0	0	0	0	0	0	0	0	0	2
Solanum stenotomum	0	0	0	0	0	2	0	0	0	0	0	2
Populus balsamifera	0	0	2	0	0	0	0	0	0	0	0	2
Vitis arizonica	0	1	0	0	0	1	0	0	0	0	0	2
Lens ervoides	2	0	0	0	0	0	0	0	0	0	0	2
Solanum schenckii	0	0	0	0	0	2	0	0	0	0	0	2
Solanum hondelmannii	0	0	0	0	0	2	0	0	0	0	0	2
Vitis pseudoreticulata	0	0	0	0	0	2	0	0	0	0	0	2
Cynodon transvaalensis	1	0	0	0	0	0	0	0	0	0	0	1
Bambusa balcooa	1	0	0	0	0	0	0	0	0	0	0	1
Pinanga dicksonii	1	0	0	0	0	0	0	0	0	0	0	1
Borassus flabellifer	1	0	0	0	0	0	0	0	0	0	0	1
Calamus peregrinus	1	0	0	0	0	0	0	0	0	0	0	1
Clitoria ternatea	1	0	0	0	0	0	0	0	0	0	0	1
Avena magna	1	0	0	0	0	0	0	0	0	0	0	1
Cenchrus americanus	1	0	0	0	0	0	0	0	0	0	0	1
Zoysia japonica	1	0	0	0	0	0	0	0	0	0	0	1
Solanum trilobatum	1	0	0	0	0	0	0	0	0	0	0	1
Lophopyrum elongatum	1	0	0	0	0	0	0	0	0	0	0	1
Avena longiglumis	1	0	0	0	0	0	0	0	0	0	0	1
Calamus tenuis	1	0	0	0	0	0	0	0	0	0	0	1
Chlamydomonas reinhardtii	0	0	0	0	0	0	0	0	0	0	1	1
Paspalum vaginatum	1	0	0	0	0	0	0	0	0	0	0	1
Caryota urens	1	0	0	0	0	0	0	0	0	0	0	1
Solanum nigrum	0	0	0	0	0	0	0	0	1	0	0	1
Neslia paniculata	0	0	0	0	0	0	0	0	0	0	1	1
Curcuma amada	1	0	0	0	0	0	0	0	0	0	0	1
Avena murphyi	1	0	0	0	0	0	0	0	0	0	0	1
Pinus lambertiana	0	0	0	0	0	1	0	0	0	0	0	1
Solanum tarijense	0	1	0	0	0	0	0	0	0	0	0	1
Lens nigricans	1	0	0	0	0	0	0	0	0	0	0	1
Tagetes erecta	0	0	0	0	0	0	1	0	0	0	0	1
Calamus dransfieldii	1	0	0	0	0	0	0	0	0	0	0	1
Oryza nivara	0	0	0	0	0	1	0	0	0	0	0	1
Magnaporthe grisea	0	0	0	0	0	0	0	0	0	0	1	1
Calamus gamblei	1	0	0	0	0	0	0	0	0	0	0	1
Musa ABBB Group	1	0	0	0	0	0	0	0	0	0	0	1
Solanum lycopersicoides	0	0	0	0	0	0	0	0	1	0	0	1
Normanbya normanbyi	1	0	0	0	0	0	0	0	0	0	0	1
Caryota mitis	1	0	0	0	0	0	0	0	0	0	0	1
Bentinckia condapanna	1	0	0	0	0	0	0	0	0	0	0	1
Cercis chinensis	0	0	0	0	0	1	0	0	0	0	0	1
Vigna radiata	1	0	0	0	0	0	0	0	0	0	0	1
Capsicum frutescens	0	1	0	0	0	0	0	0	0	0	0	1
Carex blanda	1	0	0	0	0	0	0	0	0	0	0	1
Phoenix rupicola	1	0	0	0	0	0	0	0	0	0	0	1
Solanum acaule	0	0	0	0	0	1	0	0	0	0	0	1
Solanum pimpinellifolium	0	1	0	0	0	0	0	0	0	0	0	1
Zingiber zerumbet	0	1	0	0	0	0	0	0	0	0	0	1
Solanum aethiopicum	0	0	0	0	0	0	0	0	1	0	0	1
Oryza coarctata	0	0	0	1	0	0	0	0	0	0	0	1
Dasypyrum villosum	1	0	0	0	0	0	0	0	0	0	0	1
Areca concinna	1	0	0	0	0	0	0	0	0	0	0	1
Capsicum baccatum	0	1	0	0	0	0	0	0	0	0	0	1
Oryza latifolia	0	0	0	0	0	1	0	0	0	0	0	1
Millettia pinnata	1	0	0	0	0	0	0	0	0	0	0	1
Aquilegia formosa	1	0	0	0	0	0	0	0	0	0	0	1
Calamus pseudotenuis	1	0	0	0	0	0	0	0	0	0	0	1
Arachis diogoi	0	0	1	0	0	0	0	0	0	0	0	1
Total	9295	7522	3225	1309	1158	7498	1823	703	471	13971	192	47167
