# Supplementary material for: RGAugury: a pipeline for genome-wide prediction of resistance gene analogs (RGAs) in plants
Source: BMC Genomics. 2016 Nov 2;17:852. doi: 10.1186/s12864-016-3197-x (PMC5093994; doi:10.1186/s12864-016-3197-x)
Supplement: Additional file 3: — Prediction results for NBS-encoding genes in the Arabidopsis genome. (XLSX 58 kb) [file 12864_2016_3197_MOESM3_ESM.xlsx]

## Sheet: Genes failed to identify
NBS encoding genes which failed to be identified by RGAUgury
ID	NBS type	Annotation in Tair10
AT4G11345	TX	n/a
AT2G20145	TX	n/a
AT4G23516	TX	n/a
AT1G51485	CNL	n/a
AT1G58842	CNL	n/a
AT1G51280	TX	n/a
AT4G19923	TX	n/a
AT3G25515	TNL	n/a
AT4G19926	TX	n/a
AT4G23513	TX	n/a
AT4G14610	CNL	n/a
AT1G56470	TX	n/a
AT5G40920	TNL	n/a
AT5G46480	TN	n/a
AT5G17950	CN	n/a
AT5G45510	NL	NB-ARC/LRR disease resistance protein, putative, expressed
AT3G26470	CN	n/a
*Obsoleted genes in TAIR10 were labelled in red, and 3 failed to be identified by RGAugury were labelled in blue

## Sheet: Validated genes
NBS coding genes validated by RGAugury			Additional NBS coding genes predicted by RGAugury	Additional NBS coding genes predicted by RGAugury	Additional NBS coding genes predicted by RGAugury	Additional NBS coding genes predicted by RGAugury	Additional NBS coding genes predicted by RGAugury	Additional NBS coding genes predicted by RGAugury	Additional NBS coding genes predicted by RGAugury	Additional NBS coding genes predicted by RGAugury	Additional NBS coding genes predicted by RGAugury	Additional NBS coding genes predicted by RGAugury	Additional NBS coding genes predicted by RGAugury	Additional NBS coding genes predicted by RGAugury	Additional NBS coding genes predicted by RGAugury	Additional NBS coding genes predicted by RGAugury	Additional NBS coding genes predicted by RGAugury	Additional NBS coding genes predicted by RGAugury	Additional NBS coding genes predicted by RGAugury	Additional NBS coding genes predicted by RGAugury	Additional NBS coding genes predicted by RGAugury	Additional NBS coding genes predicted by RGAugury	Additional NBS coding genes predicted by RGAugury	Additional NBS coding genes predicted by RGAugury	Additional NBS coding genes predicted by RGAugury	Additional NBS coding genes predicted by RGAugury	Additional NBS coding genes predicted by RGAugury	Additional NBS coding genes predicted by RGAugury	Additional NBS coding genes predicted by RGAugury	Additional NBS coding genes predicted by RGAugury	Additional NBS coding genes predicted by RGAugury	Additional NBS coding genes predicted by RGAugury	Additional NBS coding genes predicted by RGAugury	Additional NBS coding genes predicted by RGAugury	Additional NBS coding genes predicted by RGAugury	Additional NBS coding genes predicted by RGAugury	Additional NBS coding genes predicted by RGAugury	Additional NBS coding genes predicted by RGAugury	Additional NBS coding genes predicted by RGAugury	Additional NBS coding genes predicted by RGAugury	Additional NBS coding genes predicted by RGAugury	Additional NBS coding genes predicted by RGAugury	Additional NBS coding genes predicted by RGAugury	Additional NBS coding genes predicted by RGAugury	Additional NBS coding genes predicted by RGAugury	Additional NBS coding genes predicted by RGAugury	Additional NBS coding genes predicted by RGAugury	Additional NBS coding genes predicted by RGAugury	Additional NBS coding genes predicted by RGAugury
ID	NBS type	annotation in Tair10
AT1G52660	CN	disease resistance protein RPS2, putative, expressed
AT5G47250	CNL	disease resistance protein RPS2, putative, expressed
AT1G59780	CNL	NBS-LRR disease resistance protein, putative, expressed
AT1G58400	CNL	disease resistance protein RPM1, putative, expressed
AT1G50180	CNL	disease resistance protein RPM1, putative, expressed
AT1G61310	CNL	disease resistance protein RPS2, putative, expressed
AT3G46710	CNL	disease resistance protein RPM1, putative, expressed
AT4G27220	CNL	disease resistance protein RPS2, putative, expressed
AT1G59124	CNL	disease resistance protein RPM1, putative, expressed
AT5G40060	CNL	disease resistance protein, putative, expressed
AT3G14470	CNL	disease resistance RPP13-like protein 1, putative, expressed
AT4G10780	CNL	disease resistance protein RPS2, putative, expressed
AT5G05400	CNL	disease resistance protein RPS2, putative, expressed
AT1G58807	CNL	disease resistance protein RPM1, putative, expressed
AT5G66900	CNL	disease resistance protein, putative, expressed
AT1G12210	CNL	disease resistance protein RPS2, putative, expressed
AT5G43740	CNL	disease resistance protein RPS2, putative, expressed
AT1G61180	CNL	disease resistance protein RPS2, putative, expressed
AT5G43470	CNL	disease resistance protein RPM1, putative, expressed
AT5G43730	CNL	disease resistance protein RPS2, putative, expressed
AT1G53350	CNL	disease resistance protein RPM1, putative, expressed
AT5G35450	CNL	disease resistance protein RPM1, putative, expressed
AT1G12220	CNL	disease resistance protein RPS2, putative, expressed
AT1G61190	CNL	disease resistance protein RPS2, putative, expressed
AT1G15890	CNL	disease resistance protein RPS2, putative, expressed
AT5G47260	CNL	disease resistance protein RPS2, putative, expressed
AT1G62630	CNL	disease resistance protein RPS2, putative, expressed
AT5G48620	CNL	disease resistance protein RPM1, putative, expressed
AT1G12280	CNL	disease resistance protein RPS2, putative, expressed
AT1G12290	CNL	disease resistance protein RPS2, putative, expressed
AT3G46530	CNL	NBS-LRR disease resistance protein, putative, expressed
AT3G50950	CNL	disease resistance protein RGA4, putative, expressed
AT1G63350	CNL	disease resistance protein RPS2, putative, expressed
AT1G59218	CNL	NBS-LRR disease resistance protein, putative, expressed
AT1G63360	CNL	disease resistance protein RPS2, putative, expressed
AT5G63020	CNL	disease resistance protein RPS2, putative, expressed
AT4G27190	CNL	disease resistance protein RPS2, putative, expressed
AT5G45490	NBS	NB-ARC domain containing protein, expressed
AT5G45440	NBS	NB-ARC domain containing protein, expressed
AT5G66630	NBS	LIM domain-containing protein, putative, expressed
AT3G15700	NBS	disease resistance protein RPS2, putative, expressed
AT4G19060	NBS	NB-ARC domain containing protein, expressed
AT3G14460	NL	disease resistance RPP13-like protein 1, putative, expressed
AT4G33300	NL	disease resistance protein, putative, expressed
AT5G04720	NL	disease resistance protein, putative, expressed
AT5G38350	NL	Leucine Rich Repeat family protein, expressed
AT4G26090	NL	disease resistance protein RPS2, putative, expressed
AT1G58602	NL	NBS-LRR disease resistance protein, putative, expressed
AT1G59620	NL	disease resistance protein RPM1, putative, expressed
AT4G19050	NL	NB-ARC/LRR disease resistance protein, putative, expressed
AT1G10920	NL	disease resistance protein RPM1, putative, expressed
AT4G09360	NL	NBS-LRR disease resistance protein, putative, expressed
AT5G66910	NL	disease resistance protein, putative, expressed
AT5G45050	NL	WRKY66, expressed
AT3G46730	NL	NBS-LRR disease resistance protein, putative, expressed
AT1G33560	NL	disease resistance protein, putative, expressed
AT5G47280	NL	disease resistance protein, putative, expressed
AT3G07040	NL	disease resistance protein RPM1, putative, expressed
AT1G58390	NL	NBS-LRR disease resistance protein, putative, expressed
AT1G58410	NL	NBS-LRR disease resistance protein, putative, expressed
AT1G61300	NL	disease resistance protein RPS2, putative, expressed
AT4G19520	OTHER	CC-NBS-LRR, putative, expressed
AT5G45200	OTHER	disease resistance protein RGA2, putative, expressed
AT5G17880	OTHER	Leucine Rich Repeat family protein, expressed
AT1G47370	OTHER	n/a
AT4G16990	OTHER	disease resistance protein RPM1, putative, expressed
AT2G17060	OTHER	disease resistance protein, putative, expressed
AT4G16890	OTHER	rp3 protein, putative, expressed
AT3G51570	OTHER	NB-ARC domain containing protein, expressed
AT5G45090	OTHER	PHLOEM 2-LIKE A5, putative, expressed
AT4G08450	OTHER	disease resistance protein RGA2, putative, expressed
AT5G17890	OTHER	LIM domain-containing protein, putative, expressed
AT4G19530	OTHER	NBS-LRR disease resistance protein, putative, expressed
AT5G46450	OTHER	disease resistance protein RGA4, putative, expressed
AT4G09420	OTHER	NBS-LRR disease resistance protein, putative, expressed
AT5G44900	OTHER	expressed protein
AT1G72850	OTHER	NBS-LRR disease resistance protein, putative, expressed
AT1G72950	TN	expressed protein
AT1G72900	TN	expressed protein
AT1G72870	TN	RGH1A, putative, expressed
AT1G17615	TN	expressed protein
AT5G56220	TN	transmembrane receptor, putative, expressed
AT1G66090	TN	disease resistance protein RPM1, putative, expressed
AT5G40090	TN	disease resistance RPP13-like protein 1, putative, expressed
AT1G72890	TN	expressed protein
AT3G04210	TN	disease resistance protein RPM1, putative, expressed
AT1G17610	TN	disease resistance protein RGA2, putative, expressed
AT1G72910	TN	expressed protein
AT1G72940	TN	expressed protein
AT5G48780	TN	NBS-LRR disease resistance protein, putative, expressed
AT1G27170	TNL	disease resistance protein RGA2, putative, expressed
AT4G16960	TNL	Leucine Rich Repeat family protein, expressed
AT1G56510	TNL	disease resistance protein RGA2, putative, expressed
AT2G14080	TNL	disease resistance protein RGA2, putative, expressed
AT4G16860	TNL	disease resistance protein RGA4, putative, expressed
AT1G31540	TNL	powdery mildew resistance protein PM3b, putative, expressed
AT5G45060	TNL	disease resistance protein, putative, expressed
AT5G46510	TNL	disease resistance protein, putative, expressed
AT5G40910	TNL	Leucine Rich Repeat family protein, expressed
AT1G63740	TNL	disease resistance protein RGA3, putative, expressed
AT4G19510	TNL	NBS-LRR disease resistance protein, putative, expressed
AT3G51560	TNL	disease resistance protein RGA2, putative, expressed
AT3G44480	TNL	disease resistance protein RGA2, putative, expressed
AT5G18370	TNL	disease resistance protein, putative, expressed
AT4G36140	TNL	disease resistance RPP13-like protein 1, putative, expressed
AT1G63870	TNL	Leucine Rich Repeat family protein, expressed
AT5G41750	TNL	disease resistance protein, putative, expressed
AT5G17680	TNL	RGH1A, putative, expressed
AT5G46260	TNL	disease resistance protein, putative, expressed
AT1G72840	TNL	powdery mildew resistance protein PM3F, putative, expressed
AT3G25510	TNL	disease resistance protein RGA2, putative, expressed
AT5G38340	TNL	disease resistance protein RGA2, putative, expressed
AT1G65850	TNL	Leucine Rich Repeat family protein, expressed
AT1G63750	TNL	Leucine Rich Repeat family protein, expressed
AT3G44400	TNL	Leucine Rich Repeat family protein, expressed
AT4G12020	TNL	STE_MEKK_ste11_MAP3K.12 - STE kinases include homologs to sterile 7, sterile 11 and sterile 20 from yeast, expressed
AT4G12010	TNL	disease resistance protein RGA3, putative, expressed
AT1G69550	TNL	NBS-LRR disease resistance protein, putative, expressed
AT5G45250	TNL	disease resistance RPP13-like protein 1, putative, expressed
AT5G45260	TNL	rp3 protein, putative, expressed
AT5G41540	TNL	Leucine Rich Repeat family protein, expressed
AT1G56520	TNL	Leucine Rich Repeat family protein, expressed
AT1G17600	TNL	disease resistance protein RGA3, putative, expressed
AT4G16940	TNL	NBS-LRR disease resistance protein, putative, expressed
AT4G16950	TNL	Leucine Rich Repeat family protein, expressed
AT1G63880	TNL	disease resistance protein, putative, expressed
AT5G36930	TNL	disease resistance protein RGA3, putative, expressed
AT1G72860	TNL	disease resistance protein RGA3, putative, expressed
AT5G40100	TNL	disease resistance protein RGA3, putative, expressed
AT5G41550	TNL	disease resistance protein, putative, expressed
AT3G44670	TNL	disease resistance protein RGA2, putative, expressed
AT1G63860	TNL	NB-ARC/LRR disease resistance protein, putative, expressed
AT5G41740	TNL	disease resistance protein, putative, expressed
AT5G18350	TNL	disease resistance protein, putative, expressed
AT4G09430	TNL	disease resistance RPP13-like protein 1, putative, expressed
AT4G16920	TNL	NBS-LRR disease resistance protein, putative, expressed
AT2G16870	TNL	rp3 protein, putative, expressed
AT5G18360	TNL	Leucine Rich Repeat family protein, expressed
AT5G22690	TNL	disease resistance RPP13-like protein 1, putative, expressed
AT3G44630	TNL	disease resistance protein RGA2, putative, expressed
AT1G64070	TNL	disease resistance protein, putative, expressed
AT5G46520	TNL	disease resistance protein, putative, expressed
AT1G63730	TNL	disease resistance protein RGA3, putative, expressed
AT5G44510	TNL	disease resistance protein RGA2, putative, expressed
AT3G04220	TNL	Leucine Rich Repeat family protein, expressed
AT5G45230	TNL	disease resistance protein RGA2, putative, expressed
AT5G45240	TNL	disease resistance protein RGA2, putative, expressed
AT5G51630	TNL	powdery mildew resistance protein PM3b, putative, expressed
AT5G17970	TNL	Leucine Rich Repeat family protein, expressed
AT4G36150	TNL	Leucine Rich Repeat family protein, expressed
AT4G14370	TNL	Leucine Rich Repeat family protein, expressed
AT5G44870	TNL	NB-ARC domain containing protein, expressed
AT1G56540	TNL	disease resistance protein RGA2, putative, expressed
AT2G17050	TNL	powdery mildew resistance protein PM3b, putative, expressed
AT5G48770	TNL	NBS-LRR disease resistance protein, putative, expressed
AT5G11250	TNL	disease resistance protein RGA2, putative, expressed
AT5G46470	TNL	disease resistance protein, putative, expressed
AT4G11170	TNL	pollen signalling protein with adenylyl cyclase activity, putative, expressed
AT5G45210	TNL	disease resistance protein RGA3, putative, expressed
AT5G49140	TNL	Leucine Rich Repeat family protein, expressed
AT4G19500	TNL	NBS-LRR disease resistance protein, putative, expressed
AT1G27180	TNL	disease resistance protein RGA2, putative, expressed
AT5G38850	TNL	disease resistance protein, putative, expressed
AT5G46270	TNL	Leucine Rich Repeat family protein, expressed
AT5G46490	TNL	disease resistance protein, putative, expressed
AT5G58120	TNL	Leucine Rich Repeat family protein, expressed
AT4G19920	TX	expressed protein
AT1G57830	TX	expressed protein
AT1G72920	TX	expressed protein
AT1G57670	TX	expressed protein
AT1G61105	TX	expressed protein
AT2G32140	TX	expressed protein
AT1G60320	TX	expressed protein
AT5G45220	TX	expressed protein
AT4G23440	TX	AP003256-AK101847 - NBS/LRR genes that are S-rich,divergent TIR, divergent NBS, expressed
AT1G52900	TX	expressed protein
AT5G45000	TX	expressed protein
AT4G11340	TX	expressed protein
AT1G65390	TX	expressed protein
AT5G44920	TX	expressed protein
AT4G23510	TX	n/a
AT2G03030	TX	expressed protein
AT1G57630	TX	n/a
AT5G44910	TX	expressed protein
AT5G45070	TX	PHLOEM 2-LIKE A5, putative, expressed
AT1G57850	TX	n/a
AT2G03300	TX	expressed protein
AT1G72930	TX	expressed protein
AT5G45080	TX	PHLOEM 2-LIKE A5, putative, expressed
AT4G04110	TX	expressed protein
[truncated: 5,000 more columns]

## Sheet: Additional predicted genes
Additional NBS coding genes predicted by RGAugury
ID	NBS type	annotation in Tair10
AT4G16900	TNL	disease resistance protein RGA2, putative, expressed
AT4G19925	TX	expressed protein
AT1G57650	NL	disease resistance protein RGA2, putative, expressed
AT5G38344	TX	expressed protein
AT4G19910	TX	expressed protein
AT1G51270	TX	MSP domain containing protein, expressed
AT5G66890	CNL	disease resistance protein, putative, expressed
AT1G51480	CNL	disease resistance protein RPS2, putative, expressed
AT4G16930	TX	n/a
AT2G20142	TX	expressed protein
AT1G09665	TX	expressed protein
AT4G23515	TX	expressed protein
AT1G58848	CNL	NBS-LRR disease resistance protein, putative, expressed
AT5G45500	NL	disease resistance protein, putative, expressed
AT2G17055	TX	n/a
