# Supplementary material for: RGAugury: a pipeline for genome-wide prediction of resistance gene analogs (RGAs) in plants
Source: BMC Genomics. 2016 Nov 2;17:852. doi: 10.1186/s12864-016-3197-x (PMC5093994; doi:10.1186/s12864-016-3197-x)
Supplement: Additional file 4: — Prediction results for RLP genes in the Arabidopsis genome. (XLSX 11 kb) [file 12864_2016_3197_MOESM4_ESM.xlsx]

## Sheet: table_s2
Validation Results for RLPs by RGAugury
ID	type	annotation in TAIR10
AT2G32680	n/a	expressed protein
AT2G33030	n/a	verticillium wilt disease resistance protein, putative, expressed
AT2G33080	n/a	verticillium wilt disease resistance protein, putative, expressed
AT2G32660	n/a	verticillium wilt disease resistance protein, putative, expressed
AT1G71400	n/a	verticillium wilt disease resistance protein, putative, expressed
AT1G74200	n/a	receptor-like protein kinase precursor, putative, expressed
AT3G24900	n/a	expressed protein
AT5G40170	n/a	expressed protein
AT2G15080	RLP	verticillium wilt disease resistance protein, putative, expressed
AT2G25470	RLP	leucine-rich repeat family protein, putative, expressed
AT2G25440	RLP	resistance protein SlVe1 precursor, putative, expressed
AT2G33020	RLP	verticillium wilt disease resistance protein precursor, putative, expressed
AT2G42800	RLP	TOO MANY MOUTHS precursor, putative, expressed
AT2G33060	RLP	expressed protein
AT2G33050	RLP	verticillium wilt disease resistance protein, putative, expressed
AT4G04220	RLP	Cf2/Cf5 disease resistance protein, putative, expressed
AT4G13920	RLP	resistance protein SlVe1 precursor, putative, expressed
AT4G18760	RLP	leucine rich repeat family protein, putative, expressed
AT4G13880	RLP	verticillium wilt disease resistance protein Ve2, putative, expressed
AT4G13810	RLP	verticillium wilt disease resistance protein precursor, putative, expressed
AT1G71390	RLP	verticillium wilt disease resistance protein precursor, putative, expressed
AT1G17240	RLP	phytosulfokine receptor precursor, putative, expressed
AT1G80080	RLP	TOO MANY MOUTHS precursor, putative, expressed
AT1G74170	RLP	leucine-rich repeat family protein, putative, expressed
AT1G74180	RLP	leucine-rich repeat family protein, putative, expressed
AT1G17250	RLP	phytosulfokine receptor precursor, putative, expressed
AT1G45616	RLP	disease resistance protein SlVe2 precursor, putative, expressed
AT1G74190	RLP	leucine-rich repeat family protein, putative, expressed
AT1G65380	RLP	fasciated ear2, putative, expressed
AT1G34290	RLP	receptor protein kinase TMK1 precursor, putative, expressed
AT1G47890	RLP	verticillium wilt disease resistance protein precursor, putative, expressed
AT1G28340	RLP	leucine-rich repeat family protein, putative, expressed
AT1G07390	RLP	Cf-4A protein, putative, expressed
AT1G58190	RLP	leucine-rich repeat family protein, putative, expressed
AT3G05660	RLP	verticillium wilt disease resistance protein, putative, expressed
AT3G23110	RLP	verticillium wilt disease resistance protein, putative, expressed
AT3G23010	RLP	verticillium wilt disease resistance protein, putative, expressed
AT3G25010	RLP	expressed protein
AT3G49750	RLP	inactive receptor kinase At1g27190 precursor, putative, expressed
AT3G05370	RLP	expressed protein
AT3G11080	RLP	verticillium wilt disease resistance protein, putative, expressed
AT3G11010	RLP	verticillium wilt disease resistance protein, putative, expressed
AT3G23120	RLP	verticillium wilt disease resistance protein, putative, expressed
AT3G05650	RLP	verticillium wilt disease resistance protein, putative, expressed
AT3G53240	RLP	leucine-rich repeat family protein, putative, expressed
AT3G24982	RLP	expressed protein
AT3G28890	RLP	NL0E, putative, expressed
AT3G25020	RLP	expressed protein
AT3G05360	RLP	verticillium wilt disease resistance protein Ve2, putative, expressed
AT5G65830	RLP	inactive receptor kinase At1g27190 precursor, putative, expressed
AT5G49290	RLP	leucine-rich repeat family protein, putative, expressed
AT5G45770	RLP	leucine rich repeat family protein, putative, expressed
AT5G27060	RLP	verticillium wilt disease resistance protein precursor, putative, expressed
AT5G25910	RLP	receptor-like protein kinase 5 precursor, putative, expressed
Note: RLP genes failed to be identified by RGAugury were labelled in red
