# Supplementary material for: RGAugury: a pipeline for genome-wide prediction of resistance gene analogs (RGAs) in plants
Source: BMC Genomics. 2016 Nov 2;17:852. doi: 10.1186/s12864-016-3197-x (PMC5093994; doi:10.1186/s12864-016-3197-x)
Supplement: Additional file 5: — Prediction results for RLK genes in the Arabidopsis genome. (XLSX 21 kb) [file 12864_2016_3197_MOESM5_ESM.xlsx]

## Sheet: RGAugury validated RLK
Validation Results for RLKs by RGAugury
ID	type	annotation in TAIR10
AT1G01540	RLK	serine/threonine-protein kinase, putative, expressed
AT1G05700	RLK	senescence-induced receptor-like serine/threonine-protein kinase precursor, putative, expressed
AT1G06840	RLK	expressed protein
AT1G07550	RLK	receptor-like protein kinase, putative, expressed
AT1G07560	RLK	receptor-like protein kinase, putative, expressed
AT1G07870	RLK	protein kinase APK1B, chloroplast precursor, putative, expressed
AT1G08590	RLK	receptor protein kinase CLAVATA1 precursor, putative, expressed
AT1G09440	RLK	serine/threonine-protein kinase, putative, expressed
AT1G09970	RLK	receptor-like protein kinase HAIKU2 precursor, putative, expressed
AT1G10620	RLK	expressed protein
AT1G11050	RLK	cysteine-rich receptor-like protein kinase 6 precursor, putative, expressed
AT1G11280	RLK	serine/threonine-protein kinase receptor precursor, putative, expressed
AT1G11330	RLK	KI domain interacting kinase 1, putative, expressed
AT1G11340	RLK	serine/threonine-protein kinase receptor precursor, putative, expressed
AT1G11350	RLK	serine/threonine-protein kinase receptor precursor, putative, expressed
AT1G11410	RLK	serine/threonine-protein kinase receptor precursor, putative, expressed
AT1G12460	RLK	leucine-rich repeat transmembrane protein kinase, putative, expressed
AT1G14390	RLK	expressed protein
AT1G15530	RLK	lectin-like receptor kinase, putative, expressed
AT1G16110	RLK	OsWAK28 - OsWAK receptor-like protein kinase, expressed
AT1G16120	RLK	OsWAK50 - OsWAK receptor-like protein kinase, expressed
AT1G16130	RLK	OsWAK53b - OsWAK receptor-like protein kinase, expressed
AT1G16150	RLK	wall-associated kinase 1, putative, expressed
AT1G16160	RLK	OsWAK55 - OsWAK receptor-like protein kinase, expressed
AT1G16260	RLK	OsWAK55 - OsWAK receptor-like protein kinase, expressed
AT1G17230	RLK	receptor-like protein kinase 2 precursor, putative, expressed
AT1G17540	RLK	protein kinase domain containing protein, putative, expressed
AT1G17750	RLK	receptor-like protein kinase precursor, putative, expressed
AT1G17910	RLK	OsWAK55 - OsWAK receptor-like protein kinase, expressed
AT1G18390	RLK	OsWAK10d - OsWAK receptor-like cytoplasmic kinase OsWAK-RLCK, expressed
AT1G19090	RLK	TKL_IRAK_DUF26-lf.3 - DUF26 kinases have homology to DUF26 containing loci, expressed
AT1G19390	RLK	wall-associated kinase 1, putative, expressed
AT1G21210	RLK	expressed protein
AT1G21230	RLK	expressed protein
AT1G21240	RLK	OsWAK11 - OsWAK receptor-like protein kinase, expressed
AT1G21250	RLK	OsWAK11 - OsWAK receptor-like protein kinase, expressed
AT1G21270	RLK	OsWAK13 - OsWAK receptor-like protein kinase, expressed
AT1G23540	RLK	serine/threonine-protein kinase, putative, expressed
AT1G24650	RLK	receptor protein kinase TMK1 precursor, putative, expressed
AT1G25320	RLK	expressed protein
AT1G25390	RLK	OsWAK1 - OsWAK receptor-like cytoplasmic kinase OsWAK-RLCK, expressed
AT1G26150	RLK	serine/threonine-protein kinase, putative, expressed
AT1G27190	RLK	inactive receptor kinase At1g27190 precursor, putative, expressed
AT1G28440	RLK	receptor-like protein kinase 5 precursor, putative, expressed
AT1G29720	RLK	receptor-like protein kinase 2, putative, expressed
AT1G29740	RLK	receptor-like protein kinase 2, putative, expressed
AT1G29750	RLK	receptor-like protein kinase 2, putative, expressed
AT1G30570	RLK	TKL_IRAK_CrRLK1L-1.15 - The CrRLK1L-1 subfamily has homology to the CrRLK1L homolog, expressed
AT1G31420	RLK	BRASSINOSTEROID INSENSITIVE 1-associated receptor kinase 1 precursor, putative, expressed
AT1G34110	RLK	receptor-like protein kinase 2 precursor, putative, expressed
AT1G34210	RLK	BRASSINOSTEROID INSENSITIVE 1-associated receptor kinase 1 precursor, putative, expressed
AT1G34300	RLK	lectin protein kinase family protein, putative, expressed
AT1G34420	RLK	receptor-like protein kinase 2 precursor, putative, expressed
AT1G35710	RLK	receptor-like protein kinase precursor, putative, expressed
AT1G48480	RLK	atypical receptor-like kinase MARK, putative, expressed
AT1G49100	RLK	receptor-like protein kinase, putative, expressed
AT1G49270	RLK	protein kinase domain containing protein, expressed
AT1G49730	RLK	protein kinase domain containing protein, expressed
AT1G50610	RLK	receptor-like protein kinase 1, putative, expressed
AT1G51790	RLK	receptor-like protein kinase, putative, expressed
AT1G51800	RLK	senescence-induced receptor-like serine/threonine-protein kinase precursor, putative, expressed
AT1G51810	RLK	senescence-induced receptor-like serine/threonine-protein kinase precursor, putative, expressed
AT1G51820	RLK	receptor-like protein kinase, putative, expressed
AT1G51830	RLK	receptor-like protein kinase, putative, expressed
AT1G51850	RLK	receptor-like protein kinase, putative, expressed
AT1G51860	RLK	senescence-induced receptor-like serine/threonine-protein kinase precursor, putative, expressed
AT1G51870	RLK	protein kinase domain containing protein, expressed
AT1G51880	RLK	receptor-like protein kinase, putative, expressed
AT1G51890	RLK	senescence-induced receptor-like serine/threonine-protein kinase precursor, putative, expressed
AT1G51910	RLK	receptor-like protein kinase, putative, expressed
AT1G51940	RLK	protein kinase family protein, putative, expressed
AT1G52290	RLK	protein kinase domain containing protein, expressed
AT1G52310	RLK	TKL_IRAK_C-LEC.1 - TKL_IRAK_C-LEC has homology to C-type lectin receptors, expressed
AT1G53420	RLK	receptor-like protein kinase 2, putative, expressed
AT1G53430	RLK	receptor-like protein kinase 2, putative, expressed
AT1G53440	RLK	receptor-like protein kinase 2, putative, expressed
AT1G54820	RLK	serine/threonine-protein kinase, putative, expressed
AT1G55610	RLK	serine/threonine-protein kinase BRI1-like 1 precursor, putative, expressed
AT1G56120	RLK	SHR5-receptor-like kinase, putative, expressed
AT1G56130	RLK	SHR5-receptor-like kinase, putative, expressed
AT1G56720	RLK	serine/threonine-protein kinase, putative, expressed
AT1G60630	RLK	inactive receptor kinase At2g26730 precursor, putative, expressed
AT1G60800	RLK	BRASSINOSTEROID INSENSITIVE 1-associated receptor kinase 1 precursor, putative, expressed
AT1G61360	RLK	serine/threonine-protein kinase receptor precursor, putative, expressed
AT1G61370	RLK	serine/threonine-protein kinase receptor precursor, putative, expressed
AT1G61380	RLK	serine/threonine-protein kinase receptor precursor, putative, expressed
AT1G61390	RLK	serine/threonine-protein kinase receptor precursor, putative, expressed
AT1G61400	RLK	serine/threonine-protein kinase receptor precursor, putative, expressed
AT1G61420	RLK	serine/threonine-protein kinase receptor precursor, putative, expressed
AT1G61430	RLK	serine/threonine-protein kinase receptor precursor, putative, expressed
AT1G61440	RLK	serine/threonine-protein kinase receptor precursor, putative, expressed
AT1G61460	RLK	serine/threonine-protein kinase receptor precursor, putative, expressed
AT1G61480	RLK	serine/threonine-protein kinase receptor precursor, putative, expressed
AT1G61490	RLK	serine/threonine-protein kinase receptor precursor, putative, expressed
AT1G61500	RLK	serine/threonine-protein kinase receptor precursor, putative, expressed
AT1G61550	RLK	serine/threonine-protein kinase receptor precursor, putative, expressed
AT1G61610	RLK	serine/threonine-protein kinase receptor precursor, putative, expressed
AT1G62950	RLK	leucine-rich repeat transmembrane protein kinase, putative, expressed
AT1G63430	RLK	expressed protein
AT1G64210	RLK	inactive receptor kinase At2g26730 precursor, putative, expressed
AT1G65190	RLK	OsWAK53b - OsWAK receptor-like protein kinase, expressed
AT1G65790	RLK	serine/threonine-protein kinase receptor precursor, putative, expressed
AT1G65800	RLK	serine/threonine-protein kinase receptor precursor, putative, expressed
AT1G66150	RLK	receptor protein kinase TMK1 precursor, putative, expressed
AT1G66830	RLK	expressed protein
AT1G66880	RLK	OsWAK10d - OsWAK receptor-like cytoplasmic kinase OsWAK-RLCK, expressed
AT1G66910	RLK	Protein kinase domain containing protein, expressed
AT1G66920	RLK	Protein kinase domain containing protein, expressed
AT1G66930	RLK	Protein kinase domain containing protein, expressed
AT1G66980	RLK	glycerophosphoryl diester phosphodiesterase family protein, putative, expressed
AT1G67000	RLK	Protein kinase domain containing protein, expressed
AT1G67510	RLK	expressed protein
AT1G67720	RLK	senescence-induced receptor-like serine/threonine-protein kinase precursor, putative, expressed
AT1G68400	RLK	inactive receptor kinase At2g26730 precursor, putative, expressed
AT1G68690	RLK	serine/threonine-protein kinase, putative, expressed
AT1G69270	RLK	phytosulfokine receptor precursor, putative, expressed
AT1G69730	RLK	OsWAK55 - OsWAK receptor-like protein kinase, expressed
AT1G69910	RLK	protein kinase domain containing protein, expressed
AT1G69990	RLK	inactive receptor kinase At1g27190 precursor, putative, expressed
AT1G70110	RLK	lectin-like receptor kinase 7, putative, expressed
AT1G70130	RLK	lectin-like receptor kinase 7, putative, expressed
AT1G70250	RLK	Protein kinase domain containing protein, expressed
AT1G70460	RLK	expressed protein
AT1G70520	RLK	TKL_IRAK_DUF26-lf.2 - DUF26 kinases have homology to DUF26 containing loci, expressed
AT1G70530	RLK	TKL_IRAK_DUF26-lf.3 - DUF26 kinases have homology to DUF26 containing loci, expressed
AT1G71830	RLK	BRASSINOSTEROID INSENSITIVE 1-associated receptor kinase 1 precursor, putative, expressed
AT1G72180	RLK	receptor-like protein kinase HAIKU2 precursor, putative, expressed
AT1G72300	RLK	phytosulfokine receptor precursor, putative, expressed
AT1G72460	RLK	receptor-like protein kinase 1, putative, expressed
AT1G73080	RLK	receptor-like protein kinase precursor, putative, expressed
AT1G74360	RLK	BRASSINOSTEROID INSENSITIVE 1 precursor, putative, expressed
AT1G75640	RLK	leucine-rich repeat family protein, putative, expressed
AT1G75820	RLK	receptor protein kinase CLAVATA1 precursor, putative, expressed
AT1G78530	RLK	BRASSINOSTEROID INSENSITIVE 1 precursor, putative, expressed
AT1G78980	RLK	STRUBBELIG-RECEPTOR FAMILY 6 precursor, putative, expressed
AT1G79620	RLK	leucine-rich repeat family protein, putative, expressed
AT1G79670	RLK	OsWAK24 - OsWAK receptor-like protein kinase, expressed
AT1G79680	RLK	OsWAK50 - OsWAK receptor-like protein kinase, expressed
AT1G80640	RLK	STRUBBELIG-RECEPTOR FAMILY 6 precursor, putative, expressed
AT1G80870	RLK	protein kinase family protein, putative, expressed
AT2G01210	RLK	expressed protein
AT2G01820	RLK	receptor protein kinase TMK1 precursor, putative, expressed
AT2G01950	RLK	serine/threonine-protein kinase BRI1-like 2 precursor, putative, expressed
AT2G02220	RLK	phytosulfokine receptor precursor, putative, expressed
AT2G02780	RLK	expressed protein
AT2G04300	RLK	receptor-like protein kinase, putative, expressed
AT2G07040	RLK	inactive receptor kinase At2g26730 precursor, putative, expressed
AT2G13790	RLK	BRASSINOSTEROID INSENSITIVE 1-associated receptor kinase 1 precursor, putative, expressed
AT2G13800	RLK	BRASSINOSTEROID INSENSITIVE 1-associated receptor kinase 1 precursor, putative, expressed
AT2G14440	RLK	receptor-like protein kinase, putative, expressed
AT2G14510	RLK	receptor-like protein kinase, putative, expressed
AT2G15300	RLK	expressed protein
AT2G16250	RLK	LRR receptor-like protein kinase, putative, expressed
AT2G18470	RLK	protein kinase domain containing protein, expressed
AT2G19130	RLK	S-domain receptor-like protein kinase, putative, expressed
AT2G19190	RLK	light repressible receptor protein kinase, putative, expressed
AT2G19210	RLK	senescence-induced receptor-like serine/threonine-protein kinase precursor, putative, expressed
AT2G19230	RLK	senescence-induced receptor-like serine/threonine-protein kinase precursor, putative, expressed
AT2G20300	RLK	serine/threonine-protein kinase, putative, expressed
AT2G20850	RLK	STRUBBELIG-RECEPTOR FAMILY 3 precursor, putative, expressed
AT2G21480	RLK	TKL_IRAK_CrRLK1L-1.13 - The CrRLK1L-1 subfamily has homology to the CrRLK1L homolog, expressed
AT2G23200	RLK	TKL_IRAK_CrRLK1L-1.14 - The CrRLK1L-1 subfamily has homology to the CrRLK1L homolog, expressed
AT2G23300	RLK	expressed protein
AT2G23450	RLK	OsWAK25 - OsWAK receptor-like protein kinase, expressed
AT2G23770	RLK	LYK8, putative, expressed
AT2G23950	RLK	receptor-like kinase, putative, expressed
AT2G24130	RLK	receptor-like protein kinase precursor, putative, expressed
AT2G24230	RLK	BRASSINOSTEROID INSENSITIVE 1 precursor, putative, expressed
AT2G25220	RLK	protein kinase family protein, putative, expressed
AT2G25790	RLK	receptor-like protein kinase 5 precursor, putative, expressed
AT2G26330	RLK	receptor-like protein kinase 5 precursor, putative, expressed
AT2G26730	RLK	inactive receptor kinase At2g26730 precursor, putative, expressed
AT2G27060	RLK	expressed protein
AT2G28250	RLK	protein kinase, putative, expressed
AT2G28960	RLK	receptor-like protein kinase, putative, expressed
AT2G28970	RLK	receptor-like protein kinase, putative, expressed
AT2G28990	RLK	receptor-like protein kinase, putative, expressed
AT2G29000	RLK	receptor-like protein kinase, putative, expressed
AT2G29220	RLK	lectin-like receptor kinase, putative, expressed
AT2G29250	RLK	lectin-like receptor kinase, putative, expressed
AT2G30940	RLK	serine/threonine-protein kinase, putative, expressed
AT2G31880	RLK	protein kinase domain containing protein, expressed
AT2G33170	RLK	receptor-like protein kinase precursor, putative, expressed
AT2G33580	RLK	LYK8, putative, expressed
AT2G35620	RLK	BRASSINOSTEROID INSENSITIVE 1-associated receptor kinase 1 precursor, putative, expressed
AT2G36570	RLK	receptor kinase, putative, expressed
AT2G37050	RLK	senescence-induced receptor-like serine/threonine-protein kinase precursor, putative, expressed
AT2G37710	RLK	receptor like protein kinase, putative, expressed
AT2G39180	RLK	TKL_IRAK_CR4L.1 - The CR4L subfamily has homology with Crinkly4, expressed
AT2G39360	RLK	TKL_IRAK_CrRLK1L-1.14 - The CrRLK1L-1 subfamily has homology to the CrRLK1L homolog, expressed
AT2G40270	RLK	expressed protein
AT2G41820	RLK	expressed protein
AT2G41890	RLK	lectin protein kinase family protein, putative, expressed
AT2G42290	RLK	inactive receptor kinase At2g26730 precursor, putative, expressed
AT2G42960	RLK	serine/threonine-protein kinase, putative, expressed
AT2G43690	RLK	lectin-like receptor kinase 7, putative, expressed
AT2G43700	RLK	lectin-like receptor kinase 7, putative, expressed
AT2G45340	RLK	expressed protein
AT2G45590	RLK	protein kinase, putative, expressed
AT2G46850	RLK	ATP binding protein, putative, expressed
AT2G48010	RLK	protein kinase domain containing protein, expressed
AT3G01840	RLK	LYK8, putative, expressed
AT3G02130	RLK	receptor-like protein kinase precursor, putative, expressed
AT3G02880	RLK	atypical receptor-like kinase MARK, putative, expressed
AT3G03770	RLK	protein kinase, putative, expressed
AT3G04690	RLK	TKL_IRAK_CrRLK1L-1.11 - The CrRLK1L-1 subfamily has homology to the CrRLK1L homolog, expressed
AT3G08680	RLK	inactive receptor kinase At2g26730 precursor, putative, expressed
AT3G08870	RLK	lectin-like receptor kinase, putative, expressed
AT3G09780	RLK	TKL_IRAK_CR4L.1 - The CR4L subfamily has homology with Crinkly4, expressed
AT3G13065	RLK	STRUBBELIG-RECEPTOR FAMILY 6 precursor, putative, expressed
AT3G13380	RLK	serine/threonine-protein kinase BRI1-like 1 precursor, putative, expressed
AT3G14350	RLK	STRUBBELIG-RECEPTOR FAMILY 6 precursor, putative, expressed
AT3G14840	RLK	receptor-like protein kinase 2, putative, expressed
AT3G16030	RLK	serine/threonine-protein kinase receptor precursor, putative, expressed
AT3G17420	RLK	serine/threonine-protein kinase, putative, expressed
AT3G17840	RLK	inactive receptor kinase At2g26730 precursor, putative, expressed
AT3G18810	RLK	protein kinase domain containing protein, expressed
AT3G19300	RLK	protein kinase domain containing protein, expressed
AT3G19700	RLK	receptor-like protein kinase HAIKU2 precursor, putative, expressed
AT3G20190	RLK	inactive receptor kinase At2g26730 precursor, putative, expressed
AT3G21340	RLK	receptor-like protein kinase, putative, expressed
AT3G21630	RLK	protein kinase domain containing protein, expressed
AT3G23750	RLK	receptor protein kinase TMK1 precursor, putative, expressed
AT3G24240	RLK	receptor-like protein kinase 2 precursor, putative, expressed
AT3G24540	RLK	protein kinase domain containing protein, expressed
AT3G24550	RLK	protein kinase domain containing protein, expressed
AT3G24660	RLK	protein Kinase-like protein TMKL1 precursor, putative, expressed
AT3G25490	RLK	OsWAK50 - OsWAK receptor-like protein kinase, expressed
AT3G25560	RLK	BRASSINOSTEROID INSENSITIVE 1-associated receptor kinase 1 precursor, putative, expressed
AT3G26700	RLK	protein kinase, putative, expressed
AT3G28040	RLK	expressed protein
AT3G28450	RLK	inactive receptor kinase At1g27190 precursor, putative, expressed
AT3G42880	RLK	expressed protein
AT3G45330	RLK	receptor like protein kinase, putative, expressed
AT3G45390	RLK	lectin-like receptor kinase 7, putative, expressed
AT3G45410	RLK	lectin-like receptor kinase, putative, expressed
AT3G45420	RLK	lectin-like receptor kinase, putative, expressed
AT3G45430	RLK	receptor like protein kinase, putative, expressed
AT3G45440	RLK	lectin-like receptor kinase, putative, expressed
AT3G45860	RLK	TKL_IRAK_DUF26-lc.10 - DUF26 kinases have homology to DUF26 containing loci, expressed
AT3G46290	RLK	TKL_IRAK_CrRLK1L-1.14 - The CrRLK1L-1 subfamily has homology to the CrRLK1L homolog, expressed
AT3G46330	RLK	receptor-like protein kinase, putative, expressed
AT3G46340	RLK	receptor-like protein kinase, putative, expressed
AT3G46350	RLK	receptor-like protein kinase, putative, expressed
AT3G46370	RLK	receptor-like protein kinase, putative, expressed
AT3G46400	RLK	receptor-like protein kinase, putative, expressed
AT3G46420	RLK	receptor-like protein kinase, putative, expressed
AT3G47090	RLK	receptor kinase, putative, expressed
AT3G47110	RLK	expressed protein
AT3G47570	RLK	receptor kinase, putative, expressed
AT3G47580	RLK	receptor kinase, putative, expressed
AT3G49670	RLK	receptor protein kinase CLAVATA1 precursor, putative, expressed
AT3G50230	RLK	receptor kinase, putative, expressed
AT3G51550	RLK	TKL_IRAK_CrRLK1L-1.5 - The CrRLK1L-1 subfamily has homology to the CrRLK1L homolog, expressed
AT3G51740	RLK	receptor-like kinase RHG1, putative, expressed
AT3G53380	RLK	lectin protein kinase family protein, putative, expressed
AT3G53590	RLK	expressed protein
AT3G53810	RLK	lectin-like receptor kinase, putative, expressed
AT3G53840	RLK	tyrosine protein kinase domain containing protein, putative, expressed
AT3G55450	RLK	protein kinase domain containing protein, expressed
AT3G55550	RLK	lectin-like receptor kinase, putative, expressed
AT3G55950	RLK	TKL_IRAK_CR4L.4 - The CR4L subfamily has homology with Crinkly4, expressed
AT3G56050	RLK	MRH1, putative, expressed
AT3G56100	RLK	inactive receptor kinase At2g26730 precursor, putative, expressed
AT3G56370	RLK	receptor-like protein kinase precursor, putative, expressed
AT3G57730	RLK	OsWAK53b - OsWAK receptor-like protein kinase, expressed
AT3G57830	RLK	inactive receptor kinase At2g26730 precursor, putative, expressed
AT3G58690	RLK	protein kinase, putative, expressed
AT3G59110	RLK	serine/threonine-protein kinase, putative, expressed
AT3G59420	RLK	TKL_IRAK_CR4L.1 - The CR4L subfamily has homology with Crinkly4, expressed
AT3G59700	RLK	lectin-like receptor kinase 7, putative, expressed
AT3G59730	RLK	receptor like protein kinase, putative, expressed
AT3G59740	RLK	lectin-like receptor kinase 7, putative, expressed
AT3G59750	RLK	lectin-like receptor kinase, putative, expressed
AT4G00340	RLK	serine/threonine-protein kinase receptor precursor, putative, expressed
AT4G00970	RLK	TKL_IRAK_DUF26-lc.12 - DUF26 kinases have homology to DUF26 containing loci, expressed
AT4G01330	RLK	serine/threonine-protein kinase, putative, expressed
AT4G02010	RLK	NAK-like ser/thr protein kinase, putative, expressed
AT4G02410	RLK	lectin-like receptor kinase, putative, expressed
AT4G02420	RLK	receptor like protein kinase, putative, expressed
AT4G02630	RLK	serine/threonine-protein kinase, putative, expressed
AT4G03230	RLK	serine/threonine-protein kinase receptor precursor, putative, expressed
AT4G03390	RLK	STRUBBELIG-RECEPTOR FAMILY 1 precursor, putative, expressed
AT4G04490	RLK	TKL_IRAK_DUF26-lh.11 - DUF26 kinases have homology to DUF26 containing loci, expressed
AT4G04500	RLK	TKL_IRAK_DUF26-la.1 - DUF26 kinases have homology to DUF26 containing loci, expressed
AT4G04510	RLK	TKL_IRAK_DUF26-lc.10 - DUF26 kinases have homology to DUF26 containing loci, expressed
AT4G04540	RLK	TKL_IRAK_DUF26-lc.10 - DUF26 kinases have homology to DUF26 containing loci, expressed
AT4G04570	RLK	TKL_IRAK_DUF26-la.1 - DUF26 kinases have homology to DUF26 containing loci, expressed
AT4G04960	RLK	receptor like protein kinase, putative, expressed
AT4G05200	RLK	TKL_IRAK_DUF26-lc.12 - DUF26 kinases have homology to DUF26 containing loci, expressed
AT4G08850	RLK	receptor-like protein kinase precursor, putative, expressed
AT4G11460	RLK	TKL_IRAK_DUF26-la.1 - DUF26 kinases have homology to DUF26 containing loci, expressed
AT4G11470	RLK	TKL_IRAK_DUF26-lc.20 - DUF26 kinases have homology to DUF26 containing loci, expressed
AT4G11480	RLK	TKL_IRAK_DUF26-lc.20 - DUF26 kinases have homology to DUF26 containing loci, expressed
AT4G11490	RLK	TKL_IRAK_DUF26-la.1 - DUF26 kinases have homology to DUF26 containing loci, expressed
AT4G11530	RLK	TKL_IRAK_DUF26-la.1 - DUF26 kinases have homology to DUF26 containing loci, expressed
AT4G11900	RLK	kinase, putative, expressed
AT4G18250	RLK	Protein kinase domain containing protein, expressed
AT4G18640	RLK	expressed protein
AT4G20140	RLK	leucine-rich repeat receptor protein kinase EXS precursor, putative, expressed
AT4G20270	RLK	receptor protein kinase CLAVATA1 precursor, putative, expressed
AT4G20450	RLK	senescence-induced receptor-like serine/threonine-protein kinase precursor, putative, expressed
AT4G20790	RLK	receptor-like protein kinase 2 precursor, putative, expressed
AT4G20940	RLK	leucine-rich repeat family protein, putative, expressed
AT4G21230	RLK	TKL_IRAK_DUF26-lc.10 - DUF26 kinases have homology to DUF26 containing loci, expressed
AT4G21380	RLK	serine/threonine-protein kinase receptor precursor, putative, expressed
AT4G21390	RLK	serine/threonine-protein kinase receptor precursor, putative, expressed
AT4G21400	RLK	TKL_IRAK_DUF26-lc.10 - DUF26 kinases have homology to DUF26 containing loci, expressed
AT4G21410	RLK	TKL_IRAK_DUF26-lc.10 - DUF26 kinases have homology to DUF26 containing loci, expressed
AT4G22130	RLK	STRUBBELIG-RECEPTOR FAMILY 7 precursor, putative, expressed
AT4G22730	RLK	expressed protein
AT4G23130	RLK	TKL_IRAK_DUF26-lh.1 - DUF26 kinases have homology to DUF26 containing loci, expressed
AT4G23140	RLK	TKL_IRAK_DUF26-lc.20 - DUF26 kinases have homology to DUF26 containing loci, expressed
AT4G23150	RLK	TKL_IRAK_DUF26-lc.20 - DUF26 kinases have homology to DUF26 containing loci, expressed
AT4G23160	RLK	TKL_IRAK_DUF26-lc.20 - DUF26 kinases have homology to DUF26 containing loci, expressed
AT4G23180	RLK	TKL_IRAK_DUF26-lc.10 - DUF26 kinases have homology to DUF26 containing loci, expressed
AT4G23190	RLK	TKL_IRAK_DUF26-la.1 - DUF26 kinases have homology to DUF26 containing loci, expressed
AT4G23210	RLK	TKL_IRAK_DUF26-lc.17 - DUF26 kinases have homology to DUF26 containing loci, expressed
AT4G23220	RLK	TKL_IRAK_DUF26-lc.10 - DUF26 kinases have homology to DUF26 containing loci, expressed
AT4G23250	RLK	TKL_IRAK_DUF26-lc.10 - DUF26 kinases have homology to DUF26 containing loci, expressed
AT4G23260	RLK	TKL_IRAK_DUF26-la.1 - DUF26 kinases have homology to DUF26 containing loci, expressed
AT4G23270	RLK	TKL_IRAK_DUF26-lh.1 - DUF26 kinases have homology to DUF26 containing loci, expressed
AT4G23280	RLK	TKL_IRAK_DUF26-la.5 - DUF26 kinases have homology to DUF26 containing loci, expressed
AT4G23290	RLK	TKL_IRAK_DUF26-lc.25 - DUF26 kinases have homology to DUF26 containing loci, expressed
AT4G23300	RLK	TKL_IRAK_DUF26-la.1 - DUF26 kinases have homology to DUF26 containing loci, expressed
AT4G23310	RLK	TKL_IRAK_DUF26-lc.12 - DUF26 kinases have homology to DUF26 containing loci, expressed
AT4G23320	RLK	TKL_IRAK_DUF26-lc.24 - DUF26 kinases have homology to DUF26 containing loci, expressed
AT4G23740	RLK	inactive receptor kinase At2g26730 precursor, putative, expressed
AT4G25390	RLK	protein kinase, putative, expressed
AT4G27300	RLK	serine/threonine-protein kinase receptor precursor, putative, expressed
AT4G28490	RLK	receptor-like protein kinase 5 precursor, putative, expressed
AT4G28650	RLK	receptor-like protein kinase 2 precursor, putative, expressed
AT4G28670	RLK	TKL_IRAK_DUF26-lf.3 - DUF26 kinases have homology to DUF26 containing loci, expressed
AT4G29050	RLK	lectin-like receptor kinase 7, putative, expressed
AT4G29180	RLK	receptor-like protein kinase, putative, expressed
AT4G29450	RLK	senescence-induced receptor-like serine/threonine-protein kinase precursor, putative, expressed
AT4G29990	RLK	senescence-induced receptor-like serine/threonine-protein kinase precursor, putative, expressed
AT4G30520	RLK	receptor-like kinase, putative, expressed
AT4G31100	RLK	OsWAK55 - OsWAK receptor-like protein kinase, expressed
AT4G31110	RLK	OsWAK32 - OsWAK receptor-like protein kinase, expressed
AT4G31250	RLK	inactive receptor kinase At2g26730 precursor, putative, expressed
AT4G32000	RLK	protein kinase family protein, putative, expressed
AT4G32300	RLK	lectin protein kinase family protein, putative, expressed
AT4G33430	RLK	BRASSINOSTEROID INSENSITIVE 1-associated receptor kinase 1 precursor, putative, expressed
AT4G34220	RLK	expressed protein
AT4G34440	RLK	protein kinase domain containing protein, expressed
AT4G34500	RLK	protein kinase, putative, expressed
AT4G36180	RLK	leucine-rich repeat family protein, putative, expressed
AT4G37250	RLK	expressed protein
AT4G38830	RLK	TKL_IRAK_DUF26-lc.12 - DUF26 kinases have homology to DUF26 containing loci, expressed
AT4G39110	RLK	TKL_IRAK_CrRLK1L-1.13 - The CrRLK1L-1 subfamily has homology to the CrRLK1L homolog, expressed
AT4G39270	RLK	LRR receptor-like protein kinase, putative, expressed
AT4G39400	RLK	systemin receptor SR160 precursor, putative, expressed
AT5G01540	RLK	lectin-like receptor kinase, putative, expressed
AT5G01550	RLK	lectin-like receptor kinase, putative, expressed
AT5G01560	RLK	lectin-like receptor kinase, putative, expressed
AT5G01890	RLK	receptor-like protein kinase precursor, putative, expressed
AT5G01950	RLK	expressed protein
AT5G02070	RLK	tyrosine protein kinase domain containing protein, putative, expressed
AT5G03140	RLK	lectin protein kinase family protein, putative, expressed
AT5G05160	RLK	inactive receptor kinase At2g26730 precursor, putative, expressed
AT5G06740	RLK	legume lectins beta domain containing protein, expressed
AT5G06820	RLK	STRUBBELIG-RECEPTOR FAMILY 7 precursor, putative, expressed
AT5G06940	RLK	receptor protein kinase CLAVATA1 precursor, putative, expressed
AT5G07150	RLK	expressed protein
AT5G07180	RLK	receptor-like protein kinase 5 precursor, putative, expressed
AT5G07280	RLK	leucine-rich repeat receptor protein kinase EXS precursor, putative, expressed
AT5G07620	RLK	inactive receptor kinase At2g26730 precursor, putative, expressed
AT5G10020	RLK	expressed protein
AT5G10290	RLK	BRASSINOSTEROID INSENSITIVE 1-associated receptor kinase 1 precursor, putative, expressed
AT5G10530	RLK	expressed protein
AT5G11020	RLK	protein kinase family protein, putative, expressed
AT5G11400	RLK	serine/threonine-protein kinase Cx32, chloroplast precursor, putative, expressed
AT5G13290	RLK	receptor-like protein kinase 2 precursor, putative, expressed
AT5G14210	RLK	expressed protein
AT5G15730	RLK	protein kinase, putative, expressed
AT5G16000	RLK	BRASSINOSTEROID INSENSITIVE 1-associated receptor kinase 1 precursor, putative, expressed
AT5G16590	RLK	atypical receptor-like kinase MARK, putative, expressed
AT5G16900	RLK	receptor-like protein kinase, putative, expressed
AT5G18500	RLK	serine/threonine-protein kinase, putative, expressed
AT5G20050	RLK	protein kinase domain containing protein, expressed
AT5G20480	RLK	receptor kinase, putative, expressed
AT5G20690	RLK	expressed protein
AT5G24010	RLK	TKL_IRAK_CrRLK1L-1.14 - The CrRLK1L-1 subfamily has homology to the CrRLK1L homolog, expressed
AT5G24080	RLK	lectin protein kinase family protein, putative, expressed
AT5G24100	RLK	inactive receptor kinase At2g26730 precursor, putative, expressed
AT5G25930	RLK	receptor-like protein kinase 5 precursor, putative, expressed
AT5G28680	RLK	TKL_IRAK_CrRLK1L-1.11 - The CrRLK1L-1 subfamily has homology to the CrRLK1L homolog, expressed
AT5G35370	RLK	receptor-like protein kinase like protein, putative, expressed
AT5G35390	RLK	receptor-like protein kinase 1, putative, expressed
AT5G37450	RLK	expressed protein
AT5G38210	RLK	OsWAK10d - OsWAK receptor-like cytoplasmic kinase OsWAK-RLCK, expressed
AT5G38240	RLK	Protein kinase domain containing protein, expressed
AT5G38260	RLK	Protein kinase domain containing protein, expressed
AT5G38280	RLK	Protein kinase domain containing protein, expressed
AT5G38560	RLK	serine/threonine-protein kinase, putative, expressed
AT5G38990	RLK	TKL_IRAK_CrRLK1L-1.8 - The CrRLK1L-1 subfamily has homology to the CrRLK1L homolog, expressed
AT5G39000	RLK	TKL_IRAK_CrRLK1L-1.8 - The CrRLK1L-1 subfamily has homology to the CrRLK1L homolog, expressed
AT5G39020	RLK	TKL_IRAK_CrRLK1L-1.12 - The CrRLK1L-1 subfamily has homology to the CrRLK1L homolog, expressed
AT5G39030	RLK	TKL_IRAK_CrRLK1L-1.8 - The CrRLK1L-1 subfamily has homology to the CrRLK1L homolog, expressed
AT5G39390	RLK	receptor-like protein kinase precursor, putative, expressed
AT5G40380	RLK	TKL_IRAK_DUF26-lf.3 - DUF26 kinases have homology to DUF26 containing loci, expressed
AT5G41180	RLK	expressed protein
AT5G42120	RLK	receptor lectin kinase like protein, putative, expressed
AT5G42440	RLK	phytosulfokine receptor precursor, putative, expressed
AT5G43020	RLK	receptor kinase, putative, expressed
AT5G44700	RLK	leucine-rich repeat receptor protein kinase EXS precursor, putative, expressed
AT5G45780	RLK	BRASSINOSTEROID INSENSITIVE 1-associated receptor kinase 1 precursor, putative, expressed
AT5G45800	RLK	receptor-like kinase, putative, expressed
AT5G45840	RLK	expressed protein
AT5G46080	RLK	protein kinase family protein, putative, expressed
AT5G46330	RLK	leucine-rich repeat receptor protein kinase EXS precursor, putative, expressed
AT5G47850	RLK	TKL_IRAK_CR4L.7 - The CR4L subfamily has homology with Crinkly4, expressed
AT5G48380	RLK	inactive receptor kinase At1g27190 precursor, putative, expressed
AT5G48740	RLK	senescence-induced receptor-like serine/threonine-protein kinase precursor, putative, expressed
AT5G48940	RLK	receptor-like protein kinase 2 precursor, putative, expressed
AT5G49660	RLK	receptor-like protein kinase HAIKU2 precursor, putative, expressed
AT5G49760	RLK	leucine-rich repeat family protein, putative, expressed
AT5G49770	RLK	leucine-rich repeat family protein, putative, expressed
AT5G49780	RLK	leucine-rich repeat family protein, putative, expressed
AT5G51350	RLK	receptor-like protein kinase 5 precursor, putative, expressed
AT5G51560	RLK	expressed protein
AT5G51770	RLK	protein kinase, putative, expressed
AT5G53320	RLK	inactive receptor kinase At2g26730 precursor, putative, expressed
AT5G53890	RLK	phytosulfokine receptor precursor, putative, expressed
AT5G54380	RLK	TKL_IRAK_CrRLK1L-1.14 - The CrRLK1L-1 subfamily has homology to the CrRLK1L homolog, expressed
AT5G54590	RLK	tyrosine protein kinase domain containing protein, putative, expressed
AT5G55830	RLK	expressed protein
AT5G56040	RLK	receptor-like protein kinase 2 precursor, putative, expressed
AT5G56890	RLK	protein kinase family protein, putative, expressed
AT5G58150	RLK	BRASSINOSTEROID INSENSITIVE 1 precursor, putative, expressed
AT5G58300	RLK	inactive receptor kinase At2g26730 precursor, putative, expressed
AT5G58540	RLK	MRH1, putative, expressed
AT5G59260	RLK	receptor like protein kinase, putative, expressed
AT5G59270	RLK	receptor like protein kinase, putative, expressed
AT5G59650	RLK	senescence-induced receptor-like serine/threonine-protein kinase precursor, putative, expressed
AT5G59660	RLK	receptor-like protein kinase, putative, expressed
AT5G59670	RLK	receptor-like protein kinase, putative, expressed
AT5G59680	RLK	receptor-like protein kinase, putative, expressed
AT5G59700	RLK	TKL_IRAK_CrRLK1L-1.14 - The CrRLK1L-1 subfamily has homology to the CrRLK1L homolog, expressed
AT5G60270	RLK	receptor like protein kinase, putative, expressed
AT5G60280	RLK	lectin-like receptor kinase, putative, expressed
AT5G60300	RLK	receptor like protein kinase, putative, expressed
AT5G60310	RLK	receptor like protein kinase, putative, expressed
AT5G60320	RLK	receptor like protein kinase, putative, expressed
AT5G61350	RLK	TKL_IRAK_CrRLK1L-1.13 - The CrRLK1L-1 subfamily has homology to the CrRLK1L homolog, expressed
AT5G61480	RLK	receptor-like protein kinase 5 precursor, putative, expressed
AT5G61570	RLK	inactive receptor kinase At2g26730 precursor, putative, expressed
AT5G62230	RLK	receptor-like protein kinase 5 precursor, putative, expressed
AT5G62710	RLK	leucine-rich repeat family protein, putative, expressed
AT5G63410	RLK	expressed protein
AT5G63710	RLK	BRASSINOSTEROID INSENSITIVE 1-associated receptor kinase 1 precursor, putative, expressed
AT5G63930	RLK	receptor-like protein kinase precursor, putative, expressed
AT5G65240	RLK	BRASSINOSTEROID INSENSITIVE 1-associated receptor kinase 1 precursor, putative, expressed
AT5G65600	RLK	expressed protein
AT5G65700	RLK	receptor protein kinase CLAVATA1 precursor, putative, expressed
AT5G65710	RLK	receptor-like protein kinase 5 precursor, putative, expressed
AT5G66790	RLK	OsWAK25 - OsWAK receptor-like protein kinase, expressed
AT5G67200	RLK	receptor kinase, putative, expressed
AT5G67280	RLK	expressed protein
